# Supplementary material for: OxInflammatory Responses in the Wound Healing Process: A Systematic Review
Source: Antioxidants (Basel). 2024 Jul 9;13(7):823. doi: 10.3390/antiox13070823 (PMC11274091; doi:10.3390/antiox13070823)
Supplement: Supplementary file 1 [file antioxidants-13-00823-s001.zip]

Archive with 1 entries (1 files):
- antioxidants-3018954-supplementary.pdf
